# Supplementary material for: A Computational Structural Analysis of Host Insertions in the Polyproline Region of the Hepatitis E Virus pORF1 Polyprotein
Source: Viruses. 2026 Mar 10;18(3):341. doi: 10.3390/v18030341 (PMC13030434; doi:10.3390/v18030341)
Supplement: Supplementary file 1 [file viruses-18-00341-s001.zip]

Archive with 3 entries (3 files):
- File_S1.fa
- File_S2.fa
- Supplementary_information.pdf
