# Supplementary material for: A Computational Structural Analysis of Host Insertions in the Polyproline Region of the Hepatitis E Virus pORF1 Polyprotein
Source: Viruses. 2026 Mar 10;18(3):341. doi: 10.3390/v18030341 (PMC13030434; doi:10.3390/v18030341)
Supplement: Supplementary file 1 [file viruses-18-00341-s001.zip › File_S1.fa]

>HEPAC-6_RNF19A
MEAHQFIKAPGITTAIEQAALAAANSALANAVVVRPFLSRLQTEILINLMQPRQLVFRPEVLWNHPIQRVIHNELEQYCR
ARAGRCLEIGAHPRSINDNPNVLHRCFLRPVGRDVQRWYSAPTRGPAANCRRSALRGLPPVDRTYCFDGFSRCAFAAETG
VALYSLHDLWPADVAEAMARHGMTRLYAALHLPPEVLLPPGTYHTTSYLLIHDGDRAVVTYEGDTSAGYNHDVSILRAWI
RTTKIVGDHPLVIERVRAIGCHFVLLLTAAPEPSPMPYVPYPRSTEVYVRSIFGPGGSPSLFPSACSTKSTFHAVPVHIW
DRLMLFGATLDDQAFCCSRLMTYLRGISYKVTVGALVANEGWNASEDALTAVITAAYLTICHQRYLRTQAISKGMRRLEV
EHAQKFITRLYSWLFEKSGRDYIPGRQLQFYAQCRRWLSAGFHLDPRVLVFDESVPCRCRTFLKKVAGRFCCFMKWLGQE
CTCFLEPAEGLVGDQGHDNEAYEGSEVDQAEPALLDVSGTYAVHGRQLEALYRALNIPHDIAARASRLTATVELVAGPDR
LECRTVLGNKTFRTTVVDGAHLEANGPEQYVLSFDASRQSMGAGSHSLTYELTPAGLQVKVSSNGLDCTATFPPGGAPSA
SPDEVAAFCSALYRYNRFTQRHSLTGGLWLHPEGLLGIFPPFSPGHLWESANPFCGESTLYTRTWSTSGFSSDFSPPEAA
VPAPAAALEPPHPTPPASDKSSASSVSLPSVKKAPKKRRISIGSLFRREKDNKRKSRELNGGVDGIASIESIWVLPPPSE
EHQIDAVPVPPAPELAQPPSPVEPRGPVRKPPPPPPSRTRRLLYTYPDGAKVYAGSLFESSCDWLVNASNPGHRPGGGLC
HAFYQRYPESFHPTEFIMRDGLAAYTLTPRPIIHAVAPDYRVERNPKRLEAAYRETCSRRGTAAYPLLGSGIYQVPVSLS
FDAWERNHRPGDELYLTDPAATWFEANKPTQPALTITEDTARTANLALEIDAATEVGRACAGCTVSPGVVHYQFTAGVPG
SGKSRSIQQGDVDVVVVPTRELRNSWRRRGFAAFTPHTAARVTLGRRVVIDEAPSLPPHLLLLHMQRASSVHLLGDPNQI
PAIDFEHAGLVPAIRPELAPTSWWHVTHRCPADVCELIRGAYPKIQTTSRVLRSLFWNEPATGQKLVFTQAAKAANPGAI
TVHEAQGATFTETTIIATADARGLIQSSRAHAIVALTRHTEKCVILDAPGLLREVGISDIIVNNFFLAGGEVGHHRPSVI
PRGSPGQNLETLQAFPPSCQISAYHQLAEELGHRPAPVAAVLPPCPELEQGLLYMPQELTVSDSVLVFELTDIVHCRMAA
PSQRKAVLSTLVGRYGRRTKLYEAAHSDVRESLARFIPTIGPVQATTCELYELVEAMVEKGQDGSAVLELDLCNRDVSRI
TFFQKDCNKFTTGETIAHGKVGQGISAWSKTFCALFGPWFRAIEKEILALLPPNIFYGDAYEESVFAAAVSGAGTCMVFE
NDFSEFDSTQNNFSLGLECVVMEECGMPQWLIRLYHLVRSAWILQAPKESLKGFWKKHSGEPGTLLWNTIWNMAIIAHCY
EFRDFRVAAFKGDDSVVLCSDYRQSRNAAALIAGCGLKLKADYRPIGLYAGVVVAPGLGTLPDVVRFAGRLSEKNWGPGP
ERAEQLRLAVCDFLRGLTNVAQVCVDVVSRVYGVSPGLVHNLIGMLQTIADGKAHFTETVKPVLDLTNSIIHRIE
>HEPAC-26_RPL6
MEAHQFIKAPGITTAIEQAALAAANSALANAVVVRPFLSRVQTEILINLMQPRQLVFRPEVLWNHPIQRVIHNELEQYCR
ARAGRCLEVGAHPRSINDNPNVLHRCFLRPVGRDVQRWYSAPTRGPAANCRRSALRGLPPADRTYCFDGFSRCAFAAETG
VALYSLHDLWPADVAEAMARHGMTRLYAALHLPPEVLLPPGTYHTTSYLLIHDGDRAVVTYEGDTSAGYNHDVSILRAWI
RTTKIVGDHPLVIERVRAIGCHFVLLLTAAPEPSPMPYVPYPRSTEVYVRSIFGPGGSPSLFPSACSTKSTFHAVPVHIW
DRLMLFGATLDDQAFCCSRLMTYLRGISYKVTVGALVANEGWNASEDALTAVITAAYLTICHQRYLRTQAISKGMRRLEV
EHAQKFITRLYSWLFEKSGRDYIPGRQLQFYAQCRRWLSAGFHLDPRVLVFDESVPCRCRTFLKKVAGKFCCFMKWLGQE
CTCFLEPAEGLVGDCGHDNEAYEGSEVDQAEPAHLDVSGTYAVHGRQLEALYRALNIPHDIAARASRLTATVELVAGPDR
LECRTVLGNKTFRTTVVDGAHLEANGPEQYVLSFDAPRQSMGAGPHNLTYELTPAGLQVKISSNGLDCTATFPPGGAPSA
SPGEVAAFCSALYRYNRFTQRHSLTGGLWLHPEGLLGIFPPFSPGHLWESANPFCGEGTLYTRTWSTSGFSSDFSPPEAA
TSAPAAIQGLLDPTPPASDIHQEGEIFDTEKEKYEITEQRKIDQKAVDSQILPKIKAIPQLQGYLRSVFACVLPPPSEEL
QVDTKPASPTLEPALSPRPVEPKTPVRKPSTPPSPRTRRLLYTYPDGAKVYAGSLFESDCDWLVNASNPGHRPGGGLCHA
FYQRFPESFHPTDFIMRDGLAAYTLVPRPIIHAVAPDYRVEQNPKRLEAAYRETCSRRGTAAYPLLGAGIYQVPVGLSFD
AWERNHRPGDELYLTDPAAAWFEANKPMQPALTITEDTARTANLALEIDAATEVGRACAGCTVTPGIVHYQFTAGVPGSG
KSRSIQQGDVDVVVVPTRELRNNWRRRGFAAFTPHTAARVTTGRRVVIDEAPSLPPHLLLLHMQRASSVHLLGDPNQIPA
IDFEHAGLVPAIRPELAPTSWWHVTHRCPADVCELIRGAYPKIQTTSRVLRSLFWNEPAIGQKLVFTQAAKAANPGAITV
HEAQGATFTETTIIATADARGLIQSSRAHAIVALTRHTEKCVILDAPGLLREVGISDIIVNNFFLAGGEVGHHRPSVIPR
GNPGQNLETLRAFPPSCQISAYHQLAEELGHRPAPVAAVLPPCPELEQGLLYMPQELTVSDSVLVFELTDIVHCRMAAPS
QRKAVLSTLVGRYGRRTKLYEAAHSDVRESLARFIPTIGPVQATTCELYELVEAMVEKGQDGSAVLELDLCNRDVSRITF
FQKDCNKFTTGETIAHGKVGQGISAWSKTFCALFGPWFRAIEKEILALLPPNIFYGDAYEDSVFAAAVSGAGTCMVFEND
FSEFDSTQNNFSLGLECVIMEECGMPQWLIRLYHLVRSAWVLQAPKESLRGFWKKHSGEPGTLLWNTVWNMAIIAHCYEF
RDFRVAAFKGDDSVVLCSDYRQSRNAAALIAGCGLKLKVDYRPIGLYAGVVVAPGLGTLPDVVRFAGRLSEKNWGPGPER
AEQLRLAVCDFLRGLTNVAQVCVDVVSRVYGVSPGLVHNLIGMLQTIADGKAHFTETVKPVLDLTNSIIQRME
>HEPAC-64_ZNF787
MEAHQFIKAPGITTAIEQAALAAANSALANAVVVRPFLSRVQTDILINLMQPRQLVFRPEVFWNHPIQRVIHNELEQYCR
ARAGRCLEVGAHPRSINDNPNVLHRCFLRPVGRDVQRWYSAPTRGPAANCRRSALRGLPPVDRTYCFDGFSRCAFAAETG
IALYSLHDLWPSDVAEAMARHGMTRLYAALHLPPEVLLPPGTYHTTSYLLIHDGNRAVVTYEGDTSAGYNHDVSILRAWI
RTTKIVGDHPLVIERVRAIGCHFVLLLTAAPEPSPMPYVPYPRSTEVYVRSIFGPGGSPSLFPSACSTKSTFHAVPVHIW
DRLMLFGATLDDQAFCCSRLMTYLRGISYKVTVGALVANEGWNASEDALTAVITAAYLTICHQRYLRTQAISKGMRRLEV
EHAQKFITRLYSWLFEKSGRDYIPGRQLQFYAQCRRWLSAGFHLDPRVLVFDEAVPCRCRSFLKKAAGKFCCFMKWLGQE
CTCFLEPAEGLVGDCGHDNEAYEGSEVDPAEPAHLDVSGTYAVHGRQLEALYRALNIPDDIAARASRLTATVELAASPGR
LECRTVLGNKIFRTSITDGAHLEVNGPEQYVLTFDDSRQAMGAGPHSLTYELVPAGLQVKISSNGLDCTAIFPPGGAPSA
APGEVAAFCSALHRYNRFTQRHSLTGGLWLHPEGLLGLFPPFSPGHLWESANPFCGESTLYTRTWSTSGFSSDFSPPEAA
HAAPVLDMGLTSGAPSSASVIWGFPPPSEGSAIIPPPITPVGKPTNLSGHTTPTERDSGRGGGRLWSRLLGRLRRESGVN
PGGGACSEPRLRHCTPAWVRPPAREPSVPPPAQTSASKPANPPSLTAPRPPVREPPTPPSARTRRLLYTYPDGAKVYAGS
LFESDCYWLVNASNPGHRPGGGLCHAFYQRFPESFHPTDFVMREGLAAYTLSPRPIIHAVAPDYRVEQNPKRLEAAYRET
CSRLGTAAYPLLGAGIYQVPVGPSFDAWERNHRPGDELYLTEPAAAWFEANKPTQPALTITEDTARTANLALEVDSATEV
GRACAGCTINPGIVHYQFTAGVPGSGKSRSIQQGDVDVVVVPTRELRNSWRRRGFAAFTPHTAARVTAGRRVVIDEAPSL
PPHLLLLHMQRASSVHLLGDPNQIPAIDFEHAGLVPAIRPELAPTSWWHVTHRCPADVCELIRGAYPKIQTTSRVLRSLF
WNEPAIGQRLVFTQAAKAANPGAITVHEAQGATFTETTIIATADARGLIQSSRAHAIVALTRHTEKCVILDAPGLLREVG
ISDIIVNNFFLAGGEVGHHRPSTIPRGNPDQNLDTLQAFPPSCQISAYHQLAEELGHRPAPVAAVLPPCPELEQGLLYMP
QELTVSDSVLIFELTDIVHCRMAAPSQRKAVLSTLVGRYGRRTKLYEAAHSDVRESLGRFIPTIGPVQATTCELYELVEA
MVEKGQDGSAVLELDLCNRDVSRITFFQKDCNKFTTGETIAHGKVGQGISAWSKTFCALFGPWLRAIEKEILALLPPNIF
YGDAYEESVFSAAISGAASSMVFENDFSEFDSTQNNFSLSLECVIMEECGMPQWLIRLYHLVRSAWILQAPKESLKGFWK
KHSGEPGTLLWNTVWNMAIIAHCYEFRDLRVAAFKGDDSVVLCSDYRQSRNAATLIAGCGLKLKVDYRPIGLYAGVVVAP
GLGALPDVVRFAGRLSEKNWGPGPERAEQLRLAVCDFLRRLTNVAQVCVDVVSRVYGVSPGLVHNLIGMLQTIADGKAHF
TETVKPVLDLTNSIIQRLE
>HEPAC-93_EEF1A1
MEAHQFIKAPGITTAIEQAALAAANSALANAVVVRPFLSRTQTDILINLMQPRQLVFRPEVLWNHPIQRVIHNELEQYCR
ARAGRCLEVGAHPRSINDNPNVLHRCFLRPVGRDVQRWYSAPTRGPAANCRRSALRGLPPVDRTYCFDGFSRCAFAAETG
IALYSLHDLWPSDVAEAMARHGMTRLYAALHLPPEVLLPPGTYHTTSYLLIHDGNRAVVTYEGDTSAGYNHDVSILRAWI
RTTKIVGDHPLVIERVRAIGCHFVLLLTAAPEPSPMPYVPYPRSTEVYVRSIFGPGGSPSLFPSACSTKSTFHAVPVHIW
DRLMLFGATLDDQAFCCSRLMTYLRGISYKVTVGALVANEGWNASEDALTAVITAAYLTICHQRYLRTQAISKGMRRLEV
EHAQKFITRLYSWLFEKSGRDYIPGRQLQFYAQCRRWLSAGFHLDPRVLVFDEAVPCRCRSFLKKVAGKFCCFMKWLGQE
CTCFLEPAEGLVGDCGHDNEAYEGSEVDPAEPAHLDVSGTYAVHGRQLEALYRALNIPDDIAARASRLTATVELAASPGR
LECRTVLGNKAFRTSITDGAHLEANGPEQYVLTFDDSRQAMGAGPHSLTYELVPAGLQVKISSNGLDCTAIFPPGGAPSA
APGEVAAFCSALYRYNRFTQRHSLTGGLWLHPEGLLGLFPPFSPGHLWESANPFCGESTLYTRTWSTSGFSSDFSPPEAA
YAAPAPDMGLPSAASSSASDIRAFPPPSERSATAPPPVASVSKMRKLLRKSALTLRKLATTPPANPPSFATPWPPAREPP
TPPPALTPGSKPASPSSPTTHRPPARKPSTPPPARTRRLLYTYPDGAKVYAGSLFESDCDWLVNASNPGHRPGGGLCHAF
HQRFPESFHPTDFVMREGLAAYTLSPRPIIHAVAPDYRVEQNPKRLEAAYRETCSRLGTAAYPLLGSGIYQVPVSLSFDA
WERNHRPGDELYLTEPAAAWFEANKPTQPALTITEDTARTANLALEIDSATEVGRACAGCTINPGIVHYQFTAGVPGSGK
SKSIQQGDVDVVVVPTRELRNSWRRRGFAAFTPHTAARVTAGRRVVIDEAPSLPPHLLLLHMQRASSVHLLGDPNQIPAI
DFEHAGLVPAIRPELAPTSWWHVTHRCPADVCELIRGAYPKIQTTSRVLRSLFWNEPAVGQRLVFTQAAKAANPGAITVH
EAQGATFTETTIIATADARGLIQSSRAHAIVALTRHTEKCVILDAPGLLREVGISDIIVNNFFLAGGEVGHHRPSTIPRG
NPDRNLDTLQAFPPSCQISAYHQLAEELGHRPAPVAAVLPPCPELEQGLLYMPQELTVSDSVLTFELTDIVHCRMAAPSQ
RKAVLSTLVGRYGRRTKLYEAAHSDVRESLGRFIPTIGPVQATTCELYELVEAMVEKGQDGSAVLELDLCSRDVSRITFF
QKDCNKFTTGETIAHGKVGQGISAWSKTFCALFGPWFRAIEKEILALLPPNIFYGDAYEESVFSAAISGAGPSMVFENDF
SEFDSTQNNFSLGLECVIMEECGMPQWLIRLYHLVRSAWTLQAPKESLKGFWKKHSGEPGTLLWNTVWNMAIIAHCYEFR
DLRVAAFKGDDSVVLCSDYRQSRNAATLIAGCGLKLKVDYRPIGLYAGVVVAPGLGALPDVVRFAGRLSEKNWGPGPERA
EQLRLAVCDFLRGLTNVAQVCVDVVSRVYGVSPGLVHNLIGMLQTIADGKAHFTETVKPVLDLTNSIIQRLE
>HEPAC-93_RNA18SP5
MEAHQFIKAPGITTAIEQAALAAANSALANAVVVRPFLSRTQTDILINLMQPRQLVFRPEVLWNHPIQRVIHNELEQYCR
ARAGRCLEVGAHPRSINDNPNVLHRCFLRPVGRDVQRWYSAPTRGPAANCRRSALRGLPPVDRTYCFDGFSRCAFAAETG
IALYSLHDLWPSDVAEAMARHGMTRLYAALHLPPEVLLPPGTYHTTSYLLIHDGNRAVVTYEGDTSAGYNHDVSILRAWI
RTTKIVGDHPLVIERVRAIGCHFVLLLTAAPEPSPMPYVPYPRSTEVYVRSIFGPGGSPSLFPSACSTKSTFHAVPVHIW
DRLMLFGATLDDQAFCCSRLMTYLRGISYKVTVGALVANEGWNASEDALTAVITAAYLTICHQRYLRTQAISKGMRRLEV
EHAQKFITRLYSWLFEKSGRDYIPGRQLQFYAQCRRWLSAGFHLDPRVLVFDEAVPCRCRSFLKKVAGKFCCFMKWLGQE
CTCFLEPAEGLVGDCGHDNEAYEGSEVDPAEPAHLDVSGTYAVHGRQLEALYRALNIPDDIAARASRLTATVELAASPGR
LECRTVLGNKAFRTSITDGAHLEANGPEQYVLTFDDSRQAMGAGPHSLTYELVPAGLQVKISSNGLDCTAIFPPGGAPSA
APGEVAAFCSALYRYNRFTQRHSLTGGLWLHPEGLLGLFPPFSPGHLWESANPFCGESTLYTRTWSTSGFSSDFSPPEAA
YAAPAPDMGLPSAASSSASDIWAFPPPSERSATAPPPVASVSKQPIRLVTVVILELIHADGPDPLREGMRAFIRSFATPW
PPAREPPTPPPALTPGSKPASPSSPTTHRPPARKPSTPPPARTRRLLYTYPDGAKVYAGSLFESDCDWLVNASNPGHRPG
GGLCHAFYQRFPESFHPTDFVMREGLAAYTLSPRPIIHAVAPDYRVEQNPKRLEAAYRETCSRLGTAAYPLLGSGIYQVP
VSLSFDAWERNHRPGDELYLTEPAAAWFEANKPTQPALTITEDTARTANLALEIDSATEVGRACAGCTINPGIVHYQFTA
GVPGSGKSKSIQQGDVDVVVVPTRELRNSWRRRGFAAFTPHTAARVTAGRRVVIDEAPSLPPHLLLLHMQRASSVHLLGD
PNQIPAIDFEHAGLVPAIRPELAPTSWWHVTHRCPADVCELIRGAYPKIQTTSRVLRSLFWNEPAVGQRLVFTQAAKAAN
PGAITVHEAQGATFTETTIIATADARGLIQSSRAHAIVALTRHTEKCVILDAPGLLREVGISDIIVNNFFLAGGEVGHHR
PSTIPRGNPDRNLDTLQAFPPSCQISAYHQLAEELGHRPAPVAAVLPPCPELEQGLLYMPQELTVSDSVLTFELTDIVHC
RMAAPSQRKAVLSTLVGRYGRRTKLYEAAHSDVRESLGRFIPTIGPVQATTCELYELVEAMVEKGQDGSAVLELDLCSRD
VSRITFFQKDCNKFTTGETIAHGKVGQGISAWSKTFCALFGPWFRAIEKEILALLPPNIFYGDAYEESVFSAAISGAGPS
MVFENDFSEFDSTQNNFSLGLECVIMEECGMPQWLIRLYHLVRSAWTLQAPKESLKGFWKKHSGEPGTLLWNTVWNMAII
AHCYEFRDLRVAAFKGDDSVVLCSDYRQSRNAATLIAGCGLKLKVDYRPIGLYAGVVVAPGLGALPDVVRFAGRLSEKNW
GPGPERAEQLRLAVCDFLRGLTNVAQVCVDVVSRVYGVSPGLVHNLIGMLQTIADGKAHFTETVKPVLDLTNSIIQRLE
>HEPAC-100_GATM
MEAHQFIKAPGITTAIEQAALAAANSALANAVVVRPFLSRVQTDILINLMQPRQLVFRPEVLWNHPIQRVIHNELEQYCR
ARAGRCLEVGAHPRSINDNPNVLHRCFLRPVGRDVQRWYSAPTRGPAANCRRSALRGLPPVDRTYCLDGFSRCAFAAETG
IALYSLHDLWPSDVAEAMARHGMTRLYAALHLPPEVLLPPGTYHTTSYLLIHDGNRAVVTYEGDTSAGYNHDVSILRAWI
RTTKIVGDHPLVIERVRAIGCHFVLLLTAAPEPSPMPYVPYPRSTEVYVRSIFGPGGSPSLFPSACSTKSTFHAVPVHIW
DRLMLFGATLDDQAFCCSRLMTYLRGISYKVTVGALVANEGWNASEDALTAVITAAYLTICHQRYLRTQAISKGMRRLEV
EHAQKFITRLYSWLFEKSGRDYIPGRQLQFYAQCRRWLSAGFHLDPRVLVFDEAVPCRCRSFLKKVAGKFCCFMKWLGQE
CTCFLEPAEGLVGDCGHDNEAYEGSEVDPAEPAHLDVSGTYAVHGRQLEALYRALNIPDDIAARASRLTATVELAASPGR
LECRTVLGNKIFRTSIADGAHLEANGPEQYVLTFDDSRQVLGAGPHSLTYELVPAGLQVKISSNGLDCTAIFPPGGAPSA
APGEVAAFCSALYRYNRFTQRHSLTGGLWLHPEGLLGLFPPFSPGHLWESANPFCGESTLYTRTWSTSGFSSDFSPPEAA
HAAPVPDMGLTSGAPSSASDIWASPPPPEGSATISPPTTLVGKLRGGSRGAEAVHYIGSRLGRTLTGWVQRTFTPRPPVR
EPSTPPPALTPVSKPANPPSLTAPRPPAHEPPTPPSARNRRLLYTYPDGAKVYAGSLFESDCYWLVNASNPGHRPGGGLC
HAFYQRFPESFHPTDFVMREGLAAYTLSPRPIIHAVAPDYRVEQNPKRLEAAYRETCSRLGTAAYPLLGSGIYQVPVGLS
FDAWERNHRPGDELYLTEPAAVWFEANKPTQPALTVTEDTARTANLALEIDSATEVGRACAGCTINPGIVHYQFTAGVPG
SGKSRSIQQGDVDVVVVPTRELRNSWRRRGFAAFTPHTAARVTAGRRVVIDEAPSLPPHLLLLHMQRASSVHLLGDPNQI
PAIDFEHAGLVPAIRPELAPTSWWHVTHRCPADVCELIRGAYPKIQTTSRVLRSLFWNEPAIGQRLVFTQAAKAANPGAI
TVHEAQGATFTETTIIATADARGLIQSSRAHAIVALTRHTERCVILDAPGLLREVGISDIIVNNFFLAGGEVGHHRPSII
PRGNPDQNLDTLQAFPPSCQISAYHQLAEELGHRPAPVAAVLPPCPELEQGLLYMPQELTVSDSVLIFELTDIVHCRMAA
PSQRKAVLSTLVGRYGRRTKLYEAAHSDVRESLRRFIPTIGPVQVTTCELYEMVEAMVEKGQDGSAVLELDLCNRDVSRI
TFFQKDCNKFTTGETIAHGKVGQGISAWSKTFCALFGPWFRAIEKEILALLPPNIFYGDAYEESVFSASISGAGSSMVFE
NDFSEFDSTQNNFSLGLECVIMEECGMPQWLTRLYHLVRSAWILQAPKESLKGFWKKHSGEPGTLLWNTVWNMAIIAHCY
EFRDLRVAAFKGDDSVVLCSDYRQSRNAATLIAGCGLKLKVDYRPIGLYAGVVVAPGLGALPDVVRFAGRLSEKNWGPGP
ERAEQLRLAVCDFLRGLTNVAQVCVDVVSRVYGVSPGLVHNLIGMLQTIADGKAHFTETVKPVLDLTNSIIQRLE
>HEPAC-100_PEPB1
MEAHQFIKAPGITTAIEQAALAAANSALANAVVVRPFLSRVQTDILINLMQPRQLVFRPEVLWNHPIQRVIHNELEQYCR
ARAGRCLEVGAHPRSINDNPNVLHRCFLRPVGRDVQRWYSAPTRGPAANCRRSALRGLPPVDRTYCFDGFSRCAFAAETG
IALYSLHDLWPSDVAEAMARHGMTRLYAALHLPPEVLLPPGTYHTTSYLLIHDGNRAVVTYEGDTSAGYNHDVSILRAWI
RTTKIVGDHPLVIERVRAIGCHFVLLLTAAPEPSPMPYVPYPRSTEVYVRSIFGPGGSPSLFPSACSTKSTFHAVPVHIW
DRLMLFGATLDDQAFCCSRLMTYLRGISYKVTVGALVANEGWNASEDALTAVITAAYLTICHQRYLRTQAISKGMRRLEV
EHAQKFITRLYSWLFEKSGRDYIPGRQLQFYAQCRRWLSAGFHLDPRVLVFDEAVPCRCRSFLKKVAGKFCCFMKWLGQE
CTCFLEPAEGLVGDCGHDNEAYEGSEVDPAEPAHLDVSGTYAVHGRQLEALYRALNIPDDIAARASRLTATVELVASPGR
LECRTVLGNKIFRTSITDGAHLEANGPEQYVLTFDDSRQVLGAGPHSLTYELVPAGLQVKISSNGLDCTAIFPPGGAPSA
APGEVAAFCSALYRYNRFTQRHSLTGGLWLHPEGLLGLFPPFSPGHLWESANPFCGESTLYTRTWSTSGFSSDFSPPEAA
HAAPVPDRGLTSGAPSSASDIWVSPPPSEGSATISPPITLVGKLKKAAQNVKKKKLGGKGPGPTNPPGHTTPRPPVREPS
TPPPALTPVSKPANPPSLTAPRPPVHEPPTPPSARNRRLLYTYPDGAKVYAGSLFESDCYWLVNASNPGHRPGGGLCHAF
YQRFPESFHPTDFVMREGLAAYTLSPRPIIHAVAPDYRVEQNPKRLEAAYRETCSRLGTAAYPLLGSGVYQVPVGLSFDA
WERNHRPGDELYLTVPAAAWFEANKPTQPALTITEDTARTANLALEVDSATEVGRACAGCTINPGIVHYQFTAGVPGSGK
SRSIQQGDVDVVVVPTRELRNSWRRRGFAAFTPHTAARVTAGRRVVIDEAPSLPPHLLLLHMQRASSVHLLGDPNQIPAI
DFEHAGLVPAIRPELAPTSWWHVTHRCPADVCELIRGAYPKIQTTSRVLRSLFWNEPAIGQRLVFTQAAKAANPGAITVH
EAQGATFTETTIIATADARGLIQSSRAHAIVALTRHTEKCVILDAPGLLREVGISDIIVNNFFLAGGEVGHHRPSIIPRG
NPDQNLDTLQAFPPSCQISAYHQLAEELGHRPAPVAAVLPPCPELEQGLLYMPQELTVSDSVLIFELTDIVHCRMAAPSQ
RKAVLSTLVGRYGRRTKLYEAAHSDVRESLGRFIPTIGPVQATTCELYELVEAMVEKGQDGSAVLELDLCNRDVSRITFF
QKDCNKFTTGETIAHGKVGQGISAWSKTFCALFGPWFRAIEKEILALLPPNIFYGDAYEESVFSASISGAGSSMVFENDF
SEFDSTQNNFSLGLECVIMEECGMPQWLTRLYHLVRSAWILQAPKESLKGFWKKHSGEPGTLLWNTVWNMAIIAHCYEFR
DLRVAAFKGDDSVVLCSDYRQSRNAATLIAGCGLKLKVDYRPIGLYAGVVVAPGLGALPDVVRFAGRLSEKNWGPGPERA
EQLRLAVCDFLRGLTNVAQVCVDVVSRVYGVSPGLVHNLIGMLQTIADGKAHFTETVKPVLDLTNSIIQRLE
>HEPAC-154_KIF1B
MEAHQFIKAPGITTAIEQAALAAANSALANAVVVRPFLSRAQTDILINLMQPRQLVFRPEVLWNHPIQRVIHNELEQYCR
ARAGRCLEVGAHPRSINDNPNVLHRCFLRPVGRDVQRWYSAPTRGPAANCRRSALRGLPPVDRTYCFDGFSRCAFAAETG
VALYSLHDLWPSDVAEAMARHGMTRLYAALHLPPEVLLPPGTYHTTSYLLIHDGNRAVVTYEGDTSAGYNHDVSILRAWI
RTTKIVGDHPLVIERVRAIGCHFVLLLTAAPEPSPMPYVPYPRSTEVYVRSIFGPGGSPSLFPSACTTKSTFHAVPVHIW
DRLMLFGATLDDQAFCCSRLMTYLRGISYKVTVGVLVANEGWNASEDALTAVITAAYLTICHQRYLRTQAISKGMRRLEV
EHAQKFITRLYSWLFEKSGRDYIPGRQLQFYAQCRRWLSAGFHLDPRVLVFDEAVPCRCRSFLKKVAGKFCCFMKWLGQE
CTCFLEPAEGLVGDCGHDNEAYEGSEVDPAEPAHLDISGTYAVHGRQLEALYRALNIPDDIAARASRLTATVELAASPGR
LECRTVLGNKIFRTSITDGAHLEANGPEQYVLTFDDSRQAMGAGPHSLTYELVPAGLRVRISSNGLDCTAVFPPGGAPSA
APGEVAAFCSALHRYNRFTQRHSLTGGLWLHPEGLLGLFPPFSPGHLWESANPFCGESTLYTRTWSTSGFSSDFSPPEAA
HAAPVPNMGLPSGTPSFASDIWVFPPPSEGPATAPSPVTPVSKPTNPPSLNKSLTTLGKVISALAEVSKKKKKTDSTSGP
PVCAPPTSPLALTPVSPASPPSPTTPRPPAREPPVSPPARTRRLLYTYPDGAKVYAGSLFESNCDWLVNASNPGHRPGGG
LCHAFYQRFPESFHPTDFVMREGLAAYTLSPRPIIHAVAPDYRVEQNPKRLEAAYRETCSRLGTAAYPLLGSGIYQVPVG
LSFDAWERNHRPGDELYLTEPAAAWFEANKPTQPALTITEDTARTANLALEIDSATEVGRACAGCTINPGIVHYQFTAGV
PGSGKSRSIQQGDVDVVVVPTRELRNSWRRRGFAAFTPHTAARVTAGRRVVIDEAPSLPPHLLLLHMQRASSVHLLGDPN
QIPAIDFEHAGLVPAIRPELAPTSWWHVTHRCPADVCELIRGAYPKIQTTSRVLRSLFWNEPAVGQRLVFTQAAKAANPG
AITVHEAQGATFTETTIIATADARGLIQSSRAHAIVALTRHTEKCVILDAPGLLREVGISDIIVNNFFLAGGEVGHHRPS
TIPRGNPDQNLDTLRAFPPSCQISAYHQLAEELGHRPAPVAAVLPPCPELEQGLLYMPQELTVSDSVLIFELTDIVHCRM
AAPSQRKAVLSTLVGRYGRRTKLYEAAHSDVRESLGRFIPTIGPVQATTCELYELVEAMVEKGQDGSAVLELDLCNRDVS
RITFFQNDCNKFTTGETIAHGKVGQGISAWSKTFCALFGPWFRAIEKEILALLPPNIFYGDAYEESVFSAAISGAGASMV
FENDFSEFDSTQNNFSLGLECVIMEECGMPQWLIRLYHLVRSAWILQAPKESLKGFWKKHSGEPGTLLWNTVWNMAIIAH
CYEFRDLRVAAFKGDDSVVLCSDYRQSRNAATLIAGCGLKLKVDYRPIGLYAGVVVAPGLGALPDVVRFAGRLSEKNWGP
GPERAEQLRLAVCDFLRGLTNVAQVCVDVVSRVYGVSPGLVHNLIGMLQTIADGKAHFTETVKPVLDLTNSIIQRLE
>Kernow-C1-p6_JQ679013_ins-RPS17 Hepatitis_E_virus_clone_p6
MEAHQFIKAPGITTAIEQAALAAANSALANAVVVRPFLSRLQTEILINLMQPRQLVFRPEVLWNHPIQRVIHNELEQYCRA
RAGRCLEVGAHPRSINDNPNVLHRCFLRPVGRDVQRWYSAPTRGPAANCRRSALRGLPPVDRTYCFDGFSRCAFAAETGV
ALYSLHDLWPADVAEAMARHGMTRLYAALHLPPEVLLPPGTYHTTSYLLIHDGDRAVVTYEGDTSAGYNHDVSILRAWIR
TTKIVGDHPLVIERVRAIGCHFVLLLTAAPEPSPMPYVPYPRSTEVYVRSIFGPGGSPSLFPSACSTKSTFHAVPVHIWD
RLMLFGATLDDQAFCCSRLMTYLRGISYKVTVGALVANEGWNASEDALTAVITAAYLTICHQRYLRTQAISKGMRRLEVE
HAQKFITRLYSWLFEKSGRDYIPGRQLQFYAQCRRWLSAGFHLDPRVLVFDESVPCRCRTFLKKVAGKFCCFMRWLGQEC
TCFLEPAEGLVGDHGHDNEAYEGSEVDQAEPAHLDVSGTYAVHGHQLVALYRALNVPHDIAARASRLTATVELVAGPDRL
ECRTVLGNKTFRTTVVDGAHLEANGPEQYVLSFDASCQSMGAGSHNLTYELTPAGLQVRISSNGLDCTATFPPGGAPSAA
PGEVAAFCAALYRYNRFTQRHSLTGGLWLHPEGLLGIFPPFSPGHIWESANPFCGEGTLYTRTWSTSGFSSDFSPPEAAA
PASAAAPGLPHPTPPASDIWALPPPSEECYTRLGNDFHTNKRVCEEIAIIPSKKPRNKMAGYVTHLMKRIQRGPVRGISI
KLQEEAQVDAASVPLTLVPAGSPSPVVSPSPPPPPPVRKPSTPPPSRTRRLLYTYPDGAKVYAGSLFESDCDWLVNASNP
GHRPGGGLCHAFHQRFPEAFYPTEFIMREGLAAYTLTPRPIIHAVAPDYRVEQNPKRLEAAYRETCSRRGTAAYPLLGSG
IYQVPVSLSFDAWERNHRPGDELYLTEPAAAWFEANKPAQPALTITEDTARTASLALEIDAATEVGRACAGCTISPGIVH
YQFTAGVPGSGKSRSIQQGDVDVVVVPTRELRNSWRRRGFAAFTPHTAARVTNGRRVVIDEAPSLPPHLLLLHMQRASSV
HLLGDPNQIPAIDFEHAGLVPAIRPELAPTSWWHVTHRCPADVCELIRGAYPKIQTTSRVLRSLFWNEPAIGQKLVFTQA
AKAANPGAITVHEAQGATFTETTVIATADARGLIQSSRAHAIVALTRHTEKCVILDAPGLLREVGISDVIVNNFFLAGGE
VGHHRPSVIPRGNPDQNLGTLQAFPPSCQISAYHQLAEELGHRPAPVAAVLPPCPELEQGLLYMPQELTVSDSVLVFELT
DIVHCRMAAPSQRKAVLSTLVGRYGRRTKLYEAAHSDVRESLARFIPTIGPVQATTCELYELVEAMVEKGQDGSAVLELD
LCNRDVSRITFFQKDCNKFTTGETIAHGKVGQGISAWSKTFCALFGPWFRAIEKEILALLPPNVFYGDAYEESVLAAAVS
GAGSCMVFENDFSEFDSTQNNFSLGLECVVMEECGMPQWLIRLYHLVRSAWILQAPKESLKGFWKKHSGEPGTLLWNTVW
NMAIIAHCYEFRDFRVAAFKGDDSVVLCSDYRQSRNAAALIAGCGLKLKVDYRPIGLYAGVVVAPGLGTLPDVVRFAGRL
SEKNWGPGPERAEQLRLAVCDFLRGLTNVAQVCVDVVSRVYGVSPGLVHNLIGMLQTIADGKAHFTETIKPVLDLTNSII
QRVE
