# Supplementary material for: A Computational Structural Analysis of Host Insertions in the Polyproline Region of the Hepatitis E Virus pORF1 Polyprotein
Source: Viruses. 2026 Mar 10;18(3):341. doi: 10.3390/v18030341 (PMC13030434; doi:10.3390/v18030341)
Supplement: Supplementary file 1 [file viruses-18-00341-s001.zip › File_S2.fa]

>AB248520-3e_WT_ORF1
MEAHQFIKAPGITTAIEQAALAAANSALANAVVVRPFLSRTQTDILINLMQPRQLVFRPEVLWNHPIQRVIHNELEQYCR
ARAGRCLEVGAHPRSINDNPNVLHRCFLRPVGRDVQRWYSAPTRGPAANCRRSALRGLPPVDRTYCFDGFSRCAFAAETG
IALYSLHDLWPADVAEAMARHGMTRLYAALHLPPEVLLPPGTYHTTSYLLIHDGDRAVVTYEGDTSAGYNHDVSILRAWI
RTTKIVGDHPLVIERVRAIGCHFVLLLTAAPEPSPMPYVPYPRSTEVYVRSIFGPGGSPSLFPSACSTKSTFHAVPVHIW
DRLMLFGATLDDQAFCCSRLMTYLRGISYKVTVGALVANEGWNASEDALTAVITAAYLTICHQRYLRTQAISKGMRRLEV
EHAQKFITRLYSWLFEKSGRDYIPGRQLQFYAQCRRWLSAGFHLDPRVLVFDEAVPCRCRSFLKKVAGKFCCFMKWLGQE
CTCFLEPAEGLTGDCGHDNEAYEGSEVDSAEPAHLDVSGTYAVHGRQLEALYRALNIPHDIAARASRLTATVELTASPGR
LECRTVLGNKTFRTSITDGAHLEVNGPEQYVLTFDDSRQAMGAGPHSLTYELTPAGLQVRISSNGLDCTAVFPPGGAPSA
APGEVAAFCSALYRYNRFTQRHSLTGGLWLHPEGLLGLFPPFSPGHIWESANPFCGEGTLYTRTWSTSGFSSDFSPPEAA
FAAPAPDGGLPLGTPSSASDVWVLPSPSEGSVAASSLAAPVSKPASPLSPATPNPPVHKPLSPPTPKPPARKPPPPPPAR
TRRLLYTYPDGAKVYAGSLFESDCDWLVNASNPGHRPGGGLCHAFYQRFPESFHPTDFIMREGLAAYTLTPRPIIHAVAP
DYRIEQNPKRLEAAYRETCSRLGTAAYPLLGSGIYQVPVGLSFDAWERNHRPGDELYLTEPAAAWFEANKPTQPALTITE
DTARTANLALEIDSATEVGRACTGCTVSPGIVHYQFTAGVPGSGKSRSIQQGDVDVVVVPTRELRNSWRRRGFAAFTPHT
AARVTAGRRVVIDEAPSLPPHLLLLHMQRASSVHLLGDPNQIPAIDFEHSGLVPAIRPELAPTSWWHVTHRCPADVCELI
RGAYPKIQTTSRVMRSLFWNEPAVGQKLVFTQAAKAANPGAITVHEAQGATFTETTIIATADARGLIQSSRAHAIVALTR
HTERCVILDAPGLLREVGISDIIVNNFFLAGGEVGHHRPSTIPRGNPDQNLDILQAFPPSCQISAYHQLAEELGHRPAPV
AAVLPPCPELEQGLLYMPQELTVSDSVLVFELTDIVHCRMAAPSQRKAVLSTLVGRYGRRTKLYEAAHSDVRESLGRFIP
TIGPVQATTCELYELVEAMVEKGQDGSAVLELDLCSRDVSRITFFQKDCNKFTTGETIAHGKVGQGISAWSKTFCALFGP
WFRAIEKEILSLLPPNIFYGDAFEESVFSAAISGAGSSMVFENDFSEFDSTQNNFSLGLECVIMEECGMPQWLIRLYHLV
RSAWTLQAPKESLKGFWKKHSGEPGTLLWNTVWNMAIIAHCYEFRDLRVAAFKGDDSVVLCTDYRQSRNAAALIAGCGLK
LKVDYRPIGLYAGVVVAPGLGALPDVVRFAGRLSEKNWGPGPERAEQLRLAVCDFLRRLTNVAQVCVDVVSRVYEVSPGL
VHNLIGMLQTIADGKAHFTETVKPVLDLTNSIIQRLE
>AB291961-3f_WT_ORF1
MEAHQFIKAPGITTAIEQAALAAANSALANAVVVRPFLSRVQTEILINLMQPRQLVFRPEVLWNHPIQRVIHNELEQYCR
ARAGRCLEVGAHPRSINDNPNVLHRCFLRPVGRDVQRWYSAPTRGPAANCRRSALRGLPPVDRTYCFDGFSRCAFAAETG
IALYSLHDLWPSDVAEAMARHGMTRLYAALHLPPEVLLPPGTYHTTSYLLIHDGNRAVVTYEGDTSAGYNHDVSILRAWI
RTTKIVGDHPLVIERVRAIGCHFVLLLTAAPEPSPMPYVPYPRSTEVYVRSIFGPGGSPSLFPSACSTKSTFHAVPVHIW
DRLMLFGATLDDQAFCCSRLMTYLRGISYKVTVGALVANEGWNASEDALTAVITAAYLTICHQRYLRTQAISKGMRRLEV
EHAQKFITRLYSWLFEKSGRDYIPGRQLQFYAQCRRWLSAGFHLDPRVLVFDEAVPCRCRSFLKKAAGKFCCFMKWLGQE
CTCFLEPAEGLVGDCGHDNEAYEGSEVDPAEPAHLDVSGTYAVHGRQLEALYRALNIPDDIAARASRLTATVELAASPGR
LECRTVLGNKTFRTSITDGAHLEANGPEQYVLTFDDSRQAMGAGPHSLTYELVPAGLQVKISSNGLDCTATFPPGGAPSA
APGEVAAFCSALYRYNRFTQRHSLTGGLWLHPEGLLGLFPPFSPGHLWESANPFCGESTLYTRTWSTSGFSSDFSPPEVA
HVAPALDMRLPSGPPSSAGDVWVFPPPSEGSAIAPLPETPVSKPANPPSLTAPKLPVRKPPTPPPTRTRRLLYTYPDGAK
VYAGSLFESDCDWLVNASNPGHRPGGGLCHAFYQRFPESFHPTDFVMREGLAAYTLSPRPIIHAVAPDYRVEQNPKRLEA
AYRETCSRLGTAAYPLLGSGIYQVPVGLSFDAWERNHRPGDELYLTEPAAAWFEANKPTQPALTITEDTARTANLALEID
SATEVGRACAGCTINPGIVHYQFTAGVPGSGKSRSIQQGDVDVVVVPTRELRNSWRRRGFAAFTPHTAARVTAGRRVVID
EAPSLPPHLLLLHMQRASSVHLLGDPNQIPAIDFEHAGLVPAIRPELAPTSWWHVTHRCPADVCELIRGAYPKIQTTSRV
LRSLFWNEPAVGQKLVFTQAAKAANPGAITVHEAQGATFTETTIIATADARGLIQSSRAHAIVALTRHTEKCVILDAPGL
LREVGISDIIVNNFFLAGGEVGHHRPSTIPRGNPDLNLDTLRAFPPSCQISAYHQLAEELGHRPAPVAAVLPPCPELEQG
LLYMPQELTVSDSVLIFELTDIVHCRMAAPSQRKAVLSTLVGRYGRRTKLYEAAHSDVRESLGRFIPTIGPVQATTCELY
ELVEAMVEKGQDGSAVLELDLCSRDVSRITFFQKDCNKFTTGETITHGKVGQGISAWSKTFCALFGPWFRAIEKEILALL
PPNVFYGDAYEESVFSAAISGAGSSMVFENDFSEFDSTQNNFSLGLECVIMEECGMPQWLIRLYHLVRSAWTLQAPKESL
KGFWKKHSGEPGTLLWNTVWNMAIIAHCYEFRDLRVAAFKGDDSVVLCSDYRQSRNAATLIAGCGLKLKVDYRPIGLYAG
VVVAPGLGALPDVVRFAGRLSEKNWGPGPERAEQLRLAVCDFLRGLTNVAQVCVDVVFRVYGVSPGLVHNLIGMLQTIAD
GKAHFTETVKPVLDLTNSIIQRLE
>AB437318-3b_WT_ORF1
MEAHQFIKAPGITTAIEQAALAAANSALANAVVVRPFLSRVQTEILINLMQPRQLVFRPEVLWNHPIQRVIHNELEQYCR
ARAGRCLEIGAHPRSINDNPNVLHRCFLRPVGRDVQRWYSAPTRGPAANCRRSALRGLPPVDRTYCFDGFSRCAFAAETG
VALYSLHDLWPADVAEAMARHGMTRLYAALHLPPEVLLPPGTYHTTSYLLIHDGDRAVVTYEGDTSAGYNHDVSILRAWI
RTTKIVGDHPLVIERVRAIGCHFVLLLTAAPEPSPMPYVPYPRSTEVYVRSIFGPGGSPSLFPSACSTKSTFHAVPVHIW
DRLMLFGATLDDQAFCCSRLMTYLRGISYKVTVGALVANEGWNASEDALTAVITAAYLTICHQRYLRTQAISKGMRRLEV
EHAQKFITRLYSWLFEKSGRDYIPGRQLQFYAQCRRWLSAGFHLDPRVLVFDESVPCRCRTFLKKVAGKICCFMRWLGQE
CTCFLEPAEGLVGDHGHDNEAYEGSEVDQAEPAHLDVSGTYAVHGRQLEALYRALNIPHDIAARAARLTATVELAAGPDR
LECRTVLGNKTFRTTVVDGAHLEANGPEQYVLSFDALRQSMGAGSHSLTYELTPAGLQVRISSNGLDCTAVFPPGGAPSA
EPGEVAAFCSALYRYNRFTQRHSLTGGLWLHPEGLLGIFPPFSPGHIWESANPFCGEGTLYTRTWSTSGFSSDFSPPEAA
APAPAAAPRPSYPTPPVSDIWVLPPPSEELQVDAVPVPPAPGPVGLPSLPEPPPPVRKPPVLSPSRTRRLLYTYPDGAKV
YAGSLFESDCDWLVNASNPGHRPGGGLCHAFYQRFPEAFYPTEFIMREGLAAYTLTPRPIIHAVAPDYRVEQNPKRLEAA
YRETCSRRGTAAYPLLGSGIYQVPVGLSFDAWERNHRPGDELYLTEPVAAWFEANKPTQPALTITEDTARTANLALEIDA
ATEVGRACAGCTVSPGIVHYQFTAGVPGSGKSRSIQQGDVDVVVVPTRELRNSWRRRGFAAFTPHTAARVTAGRRVVIDE
APSLPPHLLLLHMQRASSVHLLGDPNQIPAIDFEHAGLVPAIRPELAPTSWWHVTHRCPADVCELIRGAYPKIQTSSRVL
RSLFWNEPAIGQKLVFTQAAKAANPGAITVHEAQGATFTETTIIATADARGLIQSSRAHAIVALTRHTEKCVILDAPGLL
REVGISDVIVNNFFLAGGEVGHHRPSVIPRGNPDQNLETLQAFPPSCQISAYHQLAEELGHRPAPVAAVLPPCPELEQGL
LYMPQELTVSDSVLVFELTDIVHCRMAAPNQRKAVLSTLVGRYGRKTKLYEAAHSDVRESLARFIPTIGPVQATTCELYE
LVEAMVEKGQDGSAVLELDLCNRDVSRITFFQKDCNKFTTGETIVHGKVGQGISAWSKTFCALFGPWFRAIEKEILALLP
PNIFYGDAYEESVFAAAVSGAGSCMVFENDFSEFDSTQNNFSLGLECVVMEECGMPQWLIRLYHLVRSAWILQAPKESLK
GFWKKHSGEPGTLLWNTVWNMAIIAHCYEFRDFRVAAFKGDDSVVLCSDYRQSRNAAALIAGCGLKLKVDYRPIGLYAGV
VVAPGLGTLPDVVRFAGRLSEKNWGPGPERAEQLRLAVCDFLRGLTNVAQVCVDVVSRVYGVSPGLVHNLIGMLQTIADG
KAHFTETIKPVLDLTNSIIQRVE
>EU495148-3f_WT_ORF1
MEAHQFIKAPGITTAIEQAALAAANSALANAVVVRPFLSRVQTEILINLMQPRQLVFRPEVLWNHPIQRVIHNELEQYCR
ARAGRCLEVGAHPRSINDNPNVLHRCFLRPVGRDVQRWYSAPTRGPAANCRRSALRGLPPVDRTYCFDGFSRCAFAAETG
VALYSLHDLWPSDVAEAMARHGMTRLYAALHLPPEVLLPPGTYHTTSYLLIHDGNRAVVTYEGDTSAGYNHDVSILRAWI
RTTKIVGDHPLVIERVRAIGCHFVLLLTAAPEPSPMPYVPYPRSTEVYVRSIFGPGGSPSLFPSACSTKSTFHAVPVHIW
DRLMLFGATLDDQAFCCSRLMTYLRGISYKVTVGALVANEGWNASEDALTAVITAAYLTICHQRYLRTQAISKGMRRLEV
EHAQKFITRLYSWLFEKSGRDYIPGRQLQFYAQCRRWLSAGFHLDPRVLVFDEAVPCRCRSFLKKVTGKFCCFMKWLGQE
CTCFLEPAEGLVGDCGHDNEAYEGSEVDPAEPAHLDVSGTYAVHGRQLEALYRALNIPDDIAARASRLTATVELAASPGR
LECRTVLGNKTFRTSITDGAHLEANGPEQYVLTFDDSRQVMGAGPHSLTYELVPAGLQVKISSNGLDCTAVFPPGGAPSA
APGEVAAFCSALYRYNRFTQRHSLTGGLWLHPEGLLGLFPPFSPGHLWESANPFCGESTLYTRTWSTSGFSSDFSPPEAA
CAAPVPDIGLPSGTPSSAGDIWVFPPPSEGSATVLPPVTPVSKPTDPPSLIIPRPPVREPPTPPPALTSLSKPANPPSLT
TPRPPVREPPTPPTTRTRRLLYTYPDGAKVYAGSLFESDCDWLVNASNPGHRPGGGLCHAFYQRFPESFHPTDFVMREGL
AAYTLSPRPIIHAVAPDYRVEQNPKRLEAAYRETCSRLGTAAYPLLGSGIYQVPVGLSFDAWERNHRPGDELYLTEPAAA
WFEANKPTQPALTITEDTARTANLALEIDSATEVGRACAGCTINPGIVHYQFTAGVPGSGKSRSIQQGDVDVVVVPTREL
RNSWRRRGFAAFTPHTAARVTAGRRVVIDEAPSLPPHLLLLHMQRASSVHLLGDPNQIPAIDFEHAGLVPAIRPELAPTS
WWHVTHRCPADVCELIRGAYPKIQTTSRVLRSLFWNEPAVGQRLVFTQAAKAANPGAITVHEAQGATFTETTIIATADAR
GLIQSSRAHAIVALTRHTEKCVILDAPGLLREVGISDIIVNNFFLAGGEVGHHRPSIIPRGNPDQNLDTLRAFPPSCQIS
AYHQLAEELGHRPAPVAAVLPPCPELEQGLLYMPQELTVSDSVLVFELTDIVHCRMAAPSQRKAVLSTLVGRYGRRTKLY
EAAHSDVRESLRRFIPTIGPVQATTCELYELVEAMVEKGQDGSAVLELDLCSRDVSRITFFQKDCNKFTTGETIAHGKVG
QGISAWSKTFCALFGPWFRAIEKEILALLPPNIFYGDAYEESVFSAAISGAGSSMVFENDFSEFDSTQNNYSLGLECVIM
EECGMPQWLIRLYHLVRSAWTLQAPKESLKGFWKKHSGEPGTLLWNTVWNMAIIAHCYEFRDLRVAAFKGDDSVVLCNDY
RQSGNAATLIAGCGLKLKVDYRPIGLYAGVVVAPGLGALPDVVRFAGRLSEKNWGPGPERAEQLRLAVCDFLRRMTNVAQ
VCVDVVSRVYGVSPGLVHNLIGMLQTIADGKAHFTETVKPVLDLTNSIIQRLE
>FJ653660-3f_WT_ORF1
MEAHQFIKAPGITTAIEQAALAAANSALANAVVVRPFLSRIQTEILINLMQPRQLVFRPEVLWNHPIQRVIHNELEQYCR
ARAGRCLEVGAHPRSINDNPNVLHRCFLRPVGRDVQRWYSAPTRGPAANCRRSALRGLPPVDRTYCFDGFSRCAFAAETG
IALYSLHDLWPSDVAEAMARHGMTRLYAALHLPPEVLLPRGTYHKTSYLLIHDGNRAVVTYEGDTSAGYNHDVSILRAWI
RTTKIVGDHPLVIERVRAIGCHFVLLLTAAPEPSPMPYVPYPRSTEVYVRSIFGPGGSPSLFPSACSTKSTFHAVPVHIW
DRLMLFGATLDDQAFCCSRLMTYLRGISYKVTVGALVANEGWKASEDALTAVITAAYLTICHQRYLRTQAISKGMRRLEV
EHAQKFITRLYSWLFEKSGRDYIPGRQLQFYAQCRRWLSAGFHLDPRVLVFDEAVPCRCRSFLKKVAGKFCCFMKWLGQE
CTCFLEPAEGLVGDCGHDNEAYEGSEVDPAEPAHLDVSGTYAVHGRQLEALYRALNIPDDIAARASRLTATVELAASPGR
LECRTVLGNKIFRTSITDGAHLEANGPEQYVLTFDDSRQAMGAGPHSLTYELVPAGLQVKISSNGLDCTAIFPPGGAPSA
APGEVAAFCSALYRYNRVTQRHSLTGGLWLHPEGLLGLFPPFSPGHLWESANPFCGESTLYTRTWSTSGFSSDFSPPEAV
YVAPAPDMALPSGAPSSAGDVWAFPPPSEGSAVVPPPEIPVSKPASPLSLTIPRPPVRKPPTPPPTRTRRLLYTYPDGAK
VYAGSLFESDCDWLVNASNPGHRPGGGLCHAFYQRFPESFHPTDFVMREGLAAYTLSPRPIIHAVAPDYRVEQNPKRLEA
AYRETCSRLGTAAYPLLGSGIYQVPVGLSFDAWERNHRPGDELYLTEPAAAWFEANKPTQPALTITEDTARTANLALEID
SATEVGRACAGCTINPGIVHYQFTAGVPGSGKSRSIQQGDVDVVVVPTRELRNSWRRRGFAAFTPHTAARVTAGRRVVID
EAPSLPPHLLLLHMQRASSVHLLGDPNQIPAIDFEHAGLVPAIRPELAPTSWWHVTHRCPADVCELIRGAYPKIQTTSRV
LRSLFWNEPAVGQKLVFTQAAKAANPGAITVHEAQGATFTETTIIATADARGLIQSSRAHAIVALTRHTEKCVILDAPGL
LREVGISDIIVNNFFLAGGEVGHHRPSTIPRGNPDQNLDTLRAFPPSCQISAYHQLAEELGHRPAPVAAVLPPCPELEQG
LLYMPQELTVSDSVLIFELTDIVHCRMAAPSQRKAVLSTLVGRYGRRTKLYEAAHSDVRESLGRFIPTIGPVQATTCELY
ELVEAMVEKGQDGSAVLELDLCSRDVSRITFFQKDCNKFTTGETIAHGKVGQGISAWSKTFCALFGPWFRAIEKEILALL
PPNVFYGDAYEESVFSAAISGAGSSMVFENDFSEFDSTQNNFSLGLECVIMEECGMPQWLIRLYHLVRSAWTLQAPKESL
KGFWKKHSGEPGTLLWNTVWNMAIIAHCYEFRDLRVAAFKGDDSVVLCSDYRQSRNAATLIAGCGLKLKVDYRPIGLYAG
VVVAPGLGALPDVVRFAGRLSEKNWGPGPERAEQLRLAVCDFLRGLTNVAQVCVDVVSRVYGVSPGLVHNLIGMLQTIAD
GKAHFTETVKPVLDLTNSIIQRLE
>JN837481-3a_WT_ORF1
MEAHQFIKAPGITTAIEQAALAAANSALANAVVVRPFLSRVQTEILINLMQPRQLVFRPEVLWNHPIQRVIHNELEQYCR
ARAGRCLEVGAHPRSINDNPNVLHRCFLRPVGRDVQRWYSAPTRGPAANCRRSALRGLPPVDRTYCFDGFSRCAFAAETG
VALYSLHDLWPADVAEAMARHGMTRLYAALHLPPEVLLPPGTYHTTSYLLIHDGNRAVVTYEGDTSAGYNHDVSILRAWI
RTTKIVGDHPLVIERVRAIGCHFVLLLTAAPEPSPMPYVPYPRSTEVYVRSIFGPGGSPSLFPSACSTRSTFHAVPVHIW
DRLMLFGATLDDQAFCCSRLMTYLRGISYKVTVGALVANEGWNASEDALTAVITAAYLTICHQRYLRTQAISKGMRRLEV
EHAQKFITRLYSWLFEKSGRDYIPGRQLQFYAQCRRWLSAGFHLDPRVLVFDESVPCRCRTFLKKVAGKFCCFMRWLGQE
CTCFLEPAEGLVGDQGHDNEAYEGSEVDPAEPAHLDVSGTYAVHGHQLEALYRALNVPHDIAARASRLTATVELVASPDR
LECRTVLGNKTFRTTVVDGAHLEANGPEEYVLSFDASRQSMGAGSHSLTYELTPAGLQVKISSNGLDCTATFPPGGAPSA
APGEVAAFCSALYRYNRFTQRHSLTGGLWLHPEGLLGIFPPFSPGHIWESANPFCGEGTLYTRTWSTSGFSSDFSPPEAA
AFASAAAPGLPHPTPPVSDIRVLPPPSEESHVDVASVPSVPEPAGLPSPIVLTPPPPPPPVRKPPTPPPTRTRRLLYTYS
DGAKVYAGSLFESGCDWLVNASNPGHRPGGGLCHAFYQRFPEAFYSTEFIMREGLAAYTLTPRPIIHAVAPDYRVEQNPK
RLEAAYRETCSRRGTAAYPLLGSGIYQVPVSLSFDAWERNHRPGDELYLTEPAAAWFEANKPAQPALTITEDTARTANLA
LEIDAATEVGRACAGCTISPGVVHYQFTAGVPGSGKSKSIQQGDVDVVVVPTRELRNSWRRRGFAAFTPHTAARVTIGRR
VVIDEAPSLPPHLLLLHMQRASSVHLLGDPNQIPAIDFEHAGLVPAIRPELAPTSWWHVTHRCPADVCELIRGAYPKIQT
TSRVLRSLFWNEPAIGQKLVFTQAAKAANPGAITVHEAQGATFTETTIIATADARGLIQSSRAHAIVALTRHTEKCVILD
APGLLREVGISDVIVNNFFLAGGEVGHHRPSVIPRGNPDQNLGTLQAFPPSCQISAYHQLAEELGHRPAPVAAVLPPCPE
LEQGLLYMPQELTVSDSVLVFELTDIVHCRMAAPSQRKAVLSTLVGRYGRRTKLYEAAHSDVRESLARFIPTIGPVRATT
CELYELVEAMVEKGQDGSAVLELDLCNRDVSRITFFQKDCNKFTTGETIAHGKVGQGISAWSKTFCALFGPWFRAIEKEI
LALLPPNIFYGDAYEESVFAAAVSGAGSCMVFENDFSEFDSTQNNFSLGLECVIMEECGMPQWLIRLYHLVRSAWVLQAP
KESLKGFWKKHSGEPGTLLWNTVWNMAIIAHCYEFRDFRVAAFKGDDSVVLCSDYRQSHNAAALIAGCGLKLKVDYRPIG
LYAGVVVAPGLGTLPDVVRFAGRLSEKNWGPGPERAEQLRLAVCDFLRGLTNVAQVCVDVVSRVYGVSPGLVHNLIGMLQ
TIADGKAHFTESIKPVLDLTNSIIQRVE
>JN906974-3f_WT_ORF1
MEAHQFIKAPGITTAIEQAALAAANSALANAVVVRPFLSRVQTDILINLMQPRQLVFRPEVLWNHPIQRVIHNELEQYCR
ARAGRCLEVGAHPRSINDNPNVLHRCFLRPVGRDVQRWYSAPTRGPAANCRRSALRGLPPVDRTYCFDGFSRCAFAAETG
IALYSLHDLWPSDVAEAMARHGMTRLYAALHLPPEVLLPPGTYHTTSYLLIHDGNRAVVTYEGDTSAGYNHDVSILRAWI
RTTKIVGDHPLVIERVRAIGCHFVLLLTAAPEPSPMPYVPYPRSTEVYVRSIFGPGGSPSLFPSACSTKSTFHAVPVHIW
DRLMLFGATLDDQAFCCSRLMTYLRGISYKVTVGALVANEGWNASEDALTAVITAAYLTICHQRYLRTQAISKGMRRLEV
EHAQKFITRLYSWLFEKSGRDYIPGRQLQFYAQCRRWLSAGFHLDPRVLVFDEAVPCRCRSFLKKVAGKFCCFMKWLGQE
CTCFLEPAEGLVGDCGHDNEAYEGSEVDPAEPAHLDVSGTYAVHGRQLEALYRALNIPDDIAARASRLTATVELAASPGR
LECRTVLGNKIFRTSITDGAHLEANGPEQYALTFDDSRQAMGAGPHSLTYELVPAGLQVKISSNGLDCTAIFPPGGAPSA
APGEVAAFCSALYRYNRFTQRHSLTGGLWLHPEGLLGLFPPFSPGHLWESANPFCGESTLYTRTWSTSGFSSDFSPPEAA
YAAPVPDMGLTSGAPSPASDIWVFPPPSEGSAIISPPITPVGKPTNPPGHTTPRPPAREPSTPSPALTPASKPANPPSLT
APRPPVREPPTPPSARTRRLLYTYPDGAKVYAGSLFESDCYWLVNASNPGHRPGGGLCHAFYQRFPESFHPTDFVMREGL
AAYTLSPRPIIHAVAPDYRVEQNPKRLEAAYRETCSRLGTAAYPLLGSGIYQVPVGLSFDAWERNHRPGDELYLTEPAAA
WFEANKPTQPALTITEDTARTANLALEIDSATEVGRACAGCTINPGIVHYQFTAGVPGSGKSRSIQQGDVDVVVVPTREL
RNSWRRRGFAAFTPHTAARVTAGRRVVIDEAPSLPPHLLLLHMQRASSVHLLGDPNQIPAIDFEHAGLVPAIRPELAPTS
WWHVTHRCPADVCELIRGAYPKIQTTSRVLRSLFWNEPAIGQRLVFTQAAKAANPGAITVHEAQGATFTETTIIATADAR
GLIQSSRAHAIVALTRHTEKCVILDAPGLLREVGISDIIVNNFFLAGGEVGHHRPSTIPRGNPDQNLDTLQAFPPSCQIS
AYHQLAEELGHRPAPVAAVLPPCPELEQGLLYMPQELTVSDSVLIFELTDIVHCRMAAPSQRKAVLSTLVGRYGRRTKLY
EAAHSDVRESLGRFIPTIGPVQATTCELYELVEAMVEKGQDGSAVLELDLCNRDVSRITFFQKDCNKFTTGETIAHGKVG
QGISAWSKTFCALFGPWFRAIEKEILALLPPNIFYGDAYEESVFSAAISGAGSSMVFENDFSEFDSTQNNFSLGLECAIM
EECGMPQWLIRLYHLVRSAWILQAPKESLKGFWKKHSGEPGTLLWNTVWNMAIIAHCYEFRDLRVAAFKGDDSVVLCSDY
RQSRNAATLIAGCGLKLKVDYRPIGLYAGVVVAPGLGALPDVVRFAGRLSEKNWGPGPERAEQLRLAVCDFLRRLTNVAQ
VCVDVVSRVYGVSPGLVHNLIGMLQTIADGKAHFTETVKPVLDLTNSIIQRLE
>Kernow-p1_JQ679014_ORF1_WT Hepatitis_E_virus_clone_p1
MEAHQFIKAPGITTAIEQAALAAANSALANAVVVRPFLSRLQTEILINLMQPRQLVFRPEVLWNHPIQRVIHNELEQYCR
ARAGRCLEVGAHPRSINDNPNVLHRCFLRPVGRDVQRWYSAPTRGPAANCRRSALRGLPPVDRTYCFDGFSRCAFAAETG
VALYSLHDLWPADVAEAMARHGMTRLYAALHLPPEVLLPPGTYHTTSYLLIHDGDRAVVAYEGDTSAGYNHDVSILRAWI
RTTKIVGDHPLVIERVRAIGCHFVLLLTAAPEPSPMPYVPYPRSTEVYVRSIFGPGGSPSLFPSACSTKSTFHAVPVHIW
DRLMLFGATLDDQAFCCSRLMTYLRGISYKVTVGALVANEGWNASEDALTAVITAAYLTICHQRYLRTQAISKGMRRLEV
EHAQKFITRLYSWLFEKSGRDYIPGRQLQFYAQCRRWLSAGFHLDPRVLVFDESVPCRCRTFLKKVAGKFCCFMRWLGQE
CTCFLEPAEGLVGDHGHDNEAYEGSEVDQAEPAHLDVSGTYAVHGHQLVALYRALNVPHDIAARASRLTATVELVAGPDR
LECRTVLGNKTFRTTVVDGAHLEANGPEQYVLSFDASRQSMGAGSHNLTYELTPAGLQVRISSNGLDCTATFPPGGAPSA
APGEVAAFCGALYRYNRFTQRHSLTGGLWLHPEGLLGIFPPFSPGHIWESANPFCGEGTLYTRTWSTSGFSSDFSPPEAA
APASAAAPGLPHPTPPVGDIWALPPPSEESQVDAASVPLTLVPAGSPNPIVLPPPPLPSPVRKPFKPPSARTRRLLYTYP
DGAKVYAGSLFESDCDWLVNASNLGHRPGGGLCHAFHQRFPEAFYSTEFIMREGLAAYTLTPRPIIHAVAPDYRVEQNPK
RLEAAYRETCSRRGTAAYPLLGSGIYRVPVSLSFDAWERNHRPGDELYLTEPAAAWFEANKPAQPALTITEDTARTASLA
LEIDAATEVGRACAGCTISPGIVHYQFTAGVPGSGKSRSIQQGDVDVVVVPTRELRNSWRRRGFAAFTPHTAARVTNGRR
VVIDEAPSLPPHLLLLHMQRASSVHLLGDPNQIPAIDFEHAGLVPAIRPELAPTSWWHVTHRCPADVCELIRGAYPKIQT
TSRVLRSLFWNEPAIGQKLVFTQAAKAANPGAITVHEAQGATFTETTVIATADARGLIQSSRAHAIVALTRHTEKCVILD
APGLLREVGISDVIVNNFFLAGGEVGHHRPSVIPRGNPDQNLGTLQAFPPSCQISAYHQLAEELGHRPAPVAAVLPPCPE
LEQGLLYMPQELTVSDSVLVFELTDIVHCRMAAPSQRKAVLSTLVGRYGRRTKLYEAAHSDVRESLARFIPTIGPVQATT
CELYELVEAMVEKGQDGSAVLELDLCNRDVSRITFFQKDCNKFTTGETIAHGKVGQGISAWSKTFCALFGPWFRAIEKEI
LALLPPNVFYGDAYEESVLAAAVSGAGSCMVFENDFSEFDSTQNNFSLGLECVVMEECGMPQWLIRLYHLVRSAWILQAP
KESLKGFWKKHSGEPGTLLWNTVWNMAIIAHCYEFRDFRVAAFKGDDSVVLCSDYRQSRNAAALIAGCGLKLKVDYRPIG
LYAGVVVAPGLGTLPDVVRFAGRLSEKNWGPGPERAEQLRLAVCDFLRGLTNVAQVCVDVVSRVYGVSPGLVHNLIGMLQ
TIADGKAHFTETIKPVLDLTNSIIQRVE
>KT447527-3f_WT_ORF1
MEAHQFIKAPGITTAIEQAALAAANSALANAVVVRPFLSRVQTEILINLMQPRQLVFRPEVLWNHPIQRVIHNELEQYCR
ARAGRCLEVGAHPRSINDNPNVLHRCFLRPVGRDVQRWYSAPTRGPAANCRRSALRGLPPVDRTYCFDGYSRCAFAAETG
IALYSLHDLWPSDVAEAMARHGMTRLYAALHLPPEVLLPPGTYHTTSYLLIHDGNRAVVTYEGDTSAGYNHDVSILRAWI
RTTKIVGDHPLVIERVRAIGCHFVLLLTAAPEPSPMPYVPYPRSTEVYVRSIFGPGGSPSLFPTACSTKSTFHAVPVHIW
DRLMLFGATLDDQAFCCSRLMTYLRGISYKVTVGALVANEGWNASEDALTAVITAAYLTICHQRYLRTQAISKGMRRLEV
EHAQKFITRLYSWLFEKSGRDYIPGRQLQFYAQCRRWLSAGFHLDPRVLVFDEAVPCRCRSFLKKVAGKFCCFMKWLGQE
CTCFLEPAEGLVGDCGHDNEAYEGSEVDPAEPAHFDISGTYAVHGRQLEALYRALNIPHDIAARASRLTATVELAASPGR
LECRTVLGNKTFRTSITDGAHLEANGPEQYVLTFDDSRQAMGAGPHSLTYELVPAGLQVKISSNGLDCTAVFPPGGAPSA
APSEVAAFCSALYRYNRFTQRHSLTGGLWLHPEGLLGLFPPFSPGHLWESANPFCGESTLYTRTWSTSGFSSDFSPPEAA
IAAPTSDMGLPSGASSSASGVWALPPPSEGSVATSPPQAPVSKPASPPSLITSRPPARKPPTPPPARTRRLLFTYPDGAK
VYAGSLFESDCDWLVNASNPGHRPGGGLCHAFYQRFPESFHPSDFVMREGLAAYTLSPRPIIHAVAPDYRVEQNPKRLEA
AYRETCSRLGTAAYPLLGSGIYQVPVSLSFDAWERNHRPGDELYLTEPAAAWFEVNKPTQPALTITEDTARTANLALEID
SATEVGRACAGCTVSPGVVHYQFTAGVPGSGKSRSIQQGDVDVVVVPTRELRNSWRRRGFAAFTPHTAARVTAGRRVVID
EAPSLPPHLLLLHMQRASSVHLLGDPNQIPAIDFEHAGLVPAIRPELAPTSWWHVTHRCPADVCELIRGAYPKIQTTSRV
MRSLFWNEPAVGQKLVFTQAAKAANPGAITVHEAQGATFTETTIIATADARGLIQSSRAHAIVALTRHTEKCVVLDAPGL
LREVGISDIIVNNFFLAGGEVGHHRPSTIPRGNPDQNLDTLKAFPPSCQISAFHQLAEELGHRPAPVAAVLPPCPELEQG
LLYMPQELTVSDSVLIFELTDIVHCRMAAPSQRKAVLSTLVGRYGRRTKLYEAAHSDVRESLGRFIPTIGPVQATTCELY
ELVEAMVEKGQDGSAVLELDLCSRDVSRITFFQKDCNKFTTGETIAHGKVGQGISAWSKTFCALFGPWFRAIEKEILALL
PPNIFYGDAYEESVFSAAISGAGTSMVFENDFSEFDSTQNNFSLGLECVIMEECGMPQWLIRLYHLVRSAWTLQAPKESL
KGFWKKHSGEPGTLLWNTIWNMAIIAHCYEFRDLRVAAFKGDDSVVLCSDYRQSRNAAALIAGCGLKLKVDYRPIGLYAG
VVVAPGLGALPDVVRFAGRLSEKNWGPGPERAEQLRLAVCDFLRRLTNVAQVCVDVVSRVYGVSPGLVHNLIGMLQTIAD
GKAHFTETVKPVLDLTNSIIQRLE
>KT447528-3a_WT_ORF1
MEAHQFIKAPGITTAIEQAALAAANSALANAVVVRPFLSRVQTEILINLMQPRQLVFRPEVLWNHPIQRVIHNELEQYCR
ARAGRCLEVGAHPRSINDNPNVLHRCFLRPVGRDVQRWYSAPTRGPAANCRRSALRGLPPADRTYCFDGFSRCAFAAETG
VALYSLHDLWPADVAEAMARHGMTRLYAALHLPPEVLLPPGTYHTTSYLLIHDGNRAVVTYEGDTSAGYNHDVSILRAWI
RTTKIVGDHPLVIERVRAIGCHFVLLLTAAPEPSPMPYVPYPRSTEVYVRSIFGPGGSPSLFPSACSTKSTFHAVPVHIW
DRLMLFGATLDDQAFCCSRLMTYLRGISYKVTVGALVANEGWNASEDALTAVITAAYLTICHQRYLRTQAISKGMRRLEV
EHAQKFITRLYSWLFEKSGRDYIPGRQLQFYAQCRRWLSAGFHLDPRVLVFDESVPCRCRTFLKKVAGKFCCFMRWLGQE
CTCFLEPAEGLVGDQGHDNEAYEGSEVDPAEPVHFDVSGTYAVHGHQLEALYRALNVPHDIAARASRLTATVELTANPDR
LECRTVIGNKVFRTTVVDGAHLEANGPEQYVLSFDASRQSMGAGSHSLTYELTPAGLQVTISSNGLDCTATFPPGGAPSA
APGEVAAFCSALYRYNRFTQRHSLTGGLWLHPEGLLGIFPPFSPGHVWESANPFCGEGTLYTRTWSTSGFSSDFSPPEAA
APVSAAAPGLPHPTPPVSDIWVLPPPSERFRVDAASVSPAPEPAGLPGPTVLTPPPPLPPVRKPSTPPPSRTRRLLYTYP
DGAKVYAGSLFESDCDWLVNASNPGHRPGGGLCHAFYQRFPEAFYSTEFIMREGLAAYTLTPRPIIHAVAPDYRVEQNPK
RLEAAYRETCSRRGTAAYPLLGSGIYRVPVSLSFDAWERNHRPGDELYLTEPAATWFEANKPAQPALTITEDTARTANLA
LEIDAATEVGRACAGCTVSPGVVHYQFTAGVPGSGKSRSIQQGDVDVVVVPTRELRNSWRRRGFAAFTPHTAARVTIGRR
VVIDEAPSLPPHLLLLHMQRASSVHLLGDPNQIPAIDFEHAGLVPAIRPELAPTSWWHVTHRCPADVCELIRGAYPKIQT
TSRVLRSLFWNEPAIGQKLVFTQAAKAANPGAITVHEAQGATFTETTIIATADARGLIQSSRAHAIVALTRHTEKCVILD
APGLLREVGISDVIVNNFFLAGGEVGHHRPSVIPRGNPDQNLGTLQAFPPSCQISAYHQLAEELGHRPAPVAAVLPPCPE
LEQGLLYMPQELTVSDSVLVFELTDIVHCRMAAPSQRKAVLSTLVGRYGRRTKLYEAAHADVRESLARFIPTIGPVQATT
CELYELVEAMVEKGQDGSAVLELDLCNRDVSRITFFQKDCNKFTTGETIAHGKVGQGISAWSKTFCALFGPWFRAIEKEI
LALLPPNIFYGDAYEESVFAAAVSGAGSCMVFENDFSEFDSTQNNFSLGLECVVMEECGMPQWLIRLYHLVRSAWILQAP
KESLKGFWKKHSGEPGTLLWNTVWNMAIIAHCYEFRDFRVAAFKGDDSVVLCSDYRQSRNAAALIAGCGLKLKVDYRPIG
LYAGVVVAPGLGTLPDVVRFAGRLSEKNWGPGPERAEQLRLAVCDFLRGLTNVAQVCVDVVSRVYGVSPGLVHNLIGMLQ
TIADGKAHFTETIKPVLDLTNSIIQRVE
>KU980235-3f_WT_ORF1
MEAHQFIKAPGITTAIEQAALAAANSALANAVVVRPFLSRVQTDILINLMQPRQLVFRPEVFWNHPIQRVIHNELEQYCR
ARAGRCLEVGAHPRSINDNPNVLHRCFLRPVGRDVQRWYSAPTRGPAANCRRSALRGLPPVDRTYCFDGFSRCAFAAETG
IALYSLHDLWPSDVAEAMARHGMTRLYAVLHLPPEVLLPPGTYHTTSYLLIHDGDRAVVTYEGDTSAGYNHDVSILRAWI
RTTKIVGDHPLVIERVRAIGCHFVLLLTAAPEPSPMPYVPYPRSTEVYVRSIFGPGGSPSLFPSACSTKSTFHAVPVHIW
DRLMLFGATLDDQAFCCSRLMTYLRGISYKVTVGALVANEGWNASEDALTAVITAAYLTICHQRYLRTQAISKGMRRLEV
EHAQKFITRLYSWLFEKSGRDYIPGRQLQFYAQCRRWLSAGFHLDPRVLVFDEAVPCRCRSFLKKAAGKFCCFMKWLGQE
CTCFLEPAEGLVGDCGHDNEAYEGSEVDPAEPAHVDISGTYAVHGRQLEALYRALNIPHEIAARASRLTATVELAASPGR
LECRTVLGNKTFRTSITDGAHLEANGPEQYVLTFDDSRQIMGAGPHSLTYELVPAGLQVKISSNGLDCTAVFPPGGAPSA
APGEVAAFCSALYRYNRFTQRHSITGGLWLHPEGLLGLFPPFSPGHLWESANPFCGESTLYTRTWSTSGFSSDFSPPEAA
IAAPTPGMGLPSGTPSSASDVWVFPPPSEGSAVVLPPEAPASRPTSPPSLITPGPPAHKPPTPPPACTRRLLYTYPDGAK
VYAGSLFESDCVWLVNASNPGHRPGGGLCHAFYQRFPESFHPTDFVMREGLAAYTLSPRPIIHAVAPDYRVEQNPKRLEA
AYRETCSRLGTAAYPLLGSGIYQVPVGLSFDAWERNHRPGDELYLTEPAAAWFEANKPTQPALTITEDTARTANLALEID
SATEVGRACAGCTVNPGVVHYQFTAGVPGSGKSRSIQQGDVDVVVVPTRELRNSWRRRGFAAFTPHTAARVTAGRRVVID
EAPSLPPHLLLLHMQRASSVHLLGDPNQIPAIDFEHAGLVPAIRPELAPTSWWHVTHRCPADVCELIRGAYPKIQTTSRV
LRSLFWNEPAVGQKLVFTQAAKAANPGAITVHEAQGATFTETTIIATADARGLIQSSRAHAIVALTRHTEKCVILDAPGL
LREVGISDIIVNNFFLAGGEVGHHRPSTIPRGNPDQNLDTLRAFPPSCQISAYHQLAEELGHRPAPVAAVLPPCPELEQG
LLYMPQELTVSDSVLIFELTDIVHCRMAAPSQRKAVLSTLVGRYGRRTKLYEAAHSDVRESLGRFIPTIGPVQATTCELY
ELVEAMVEKGQDGSAVLELDLCSRDVSRITFFQKDCNKFTTGETIAHGKVGQGISAWSKTFCALFGPWFRAIEKEILALL
PPNIFYGDAYEESVFSAAISGAGTSMVFENDFSEFDSTQNNFSLGLECVIMEECGMPQWLIRLYHLVRSAWTLQAPKESL
KGFWKKHSGEPGTLLWNTVWNMAIIAHCYEFRDLRVAAFKGDDSVVLCSDYRQSRNAATLIAGCGLKLKVDYRPIGLYAG
VVVAPGLGALPDVVRFAGRLSEKNWGPGPERAEQLRLAVCDFLRGLTNVAQVCVDVVSRVYGVSPGLVHNLIGMLQTIAD
GKAHFTETVKPVLDLTNSIIQRLE
>KY232312-3f_WT_ORF1
MEAHQFIKAPGITTAIEQAALAAANSALANAVVVRPFLSRIQTEILINLMQPRQLVFRPEVLWNHPIQRVIHNELEQYCR
ARAGRCLEVGAHPRSINDNPNVLHRCFLRPVGRDVQRWYSAPTRGPAANCRRSALRGLPPVDRTYCFDGFSRCAFAAETG
IALYSLHDLWPSDVAEAMARHGMTRLYAALHLPPEVLLPPGTYHTTSYLLIHDGNRAVVTYEGDTSAGYNHDVSILRAWI
RTTKIVGDHPLVIERVRAIGCHFVLLLTAAPEPSPMPYVPYPRSTEVYVRSIFGPGGSPSLFPSACSTKSTFHAVPVHIW
DRLMLFGATLDDQAFCCSRLMTYLRGISYKVTVGALVANEGWNASEDALTAVITAAYLTICHQRYLRTQAISKGMRRLEV
EHAQKFITRLYSWLFEKSGRDYIPGRQLQFYAQCRRWLSAGFHLDPRVLVFDEAVPCRCRSFLKKAAGKFCCFMKWLGQE
CTCFLEPAEGLVGDCGHDNEAYEGSEVDPAEPAHLDVSGTYAVHGRQLEALYRALNIPDDIAARASRLTATVELAASPGR
LECRTVLGNKTFRTSITDGAHLEANGPEQYVLTFDDSRQAMGAGPHSLTYELVPAGLQVKISSNGLDCTAIFPPGGALSA
APGEVAAFCSALYRYNRFTQRHSLTGGLWLHPEGLLGLFPPFSPGHLWESANPFCGESTLYTRTWSTSGFSSNFSPPEAA
YVAPAPDVGLPSGTPSSAGDVWVFPPPSEGSVVVPPPETPVSKPANPPSLTTPRPPARKPPTPPPTRTRRLLYTYPDGAK
VYAGSLFESDCDWLVNASNPGHRPGGGLCHAFYQRFPESFHPTDFVMREGLAAYTLSPRPIIHAVAPDYRVEQNPKRLEA
AYRETCSRLGTAAYPLLGSGIYQVPVGLSFDAWERNHRPGDELYLTEPAAAWFEANKPTQPALTITEDTARTANLALEID
SATEVGRACAGCTINPGIVHYQFTAGVPGSGKSRSIQQGDVDVVVVPTRELRNSWRRRGFAAFTPHTAARVTAGRRVVID
EAPSLPPHLLLLHMQRASSVHLLGDPNQIPAIDFEHAGLVPAIRPELAPTSWWHVTHRCPADVCELIRGAYPKIQTTSRV
LRSLFWNEPAVGQKLVFTQAAKAANPGAITVHEAQGATFTETTIIATADARGLIQSSRAHAIVALTRHTEKCIILDAPGL
LREVGISDIIVNNFFLAGGEVGHHRPSTIPRGDPDRNLDTLQAFPPSCQISAYHQLAEELGHRPAPVAAVLPPCPELEQG
LLYMPQELTVSDSVLTFELTDIVHCRMAAPSQRKAVLSTLVGRYGRRTKLYEAAHSDVRESLGRFIPTIGPVQATTCELH
ELVEAMVEKGQDGSAVLELDLCSRDVSRITFFQKDCNKFTTGETITHGKVGQGISAWSKTFCALFGPWFRAIEKEILALL
PPNVFYGDAYEESVFSAAISGAGSSMVFENDFSEFDSTQNNFSLGLECVIMEECGMPQWLIRLYHLVRSAWTLQAPKESL
KGFWKKHSGEPGTLLWNTVWNMAIIAHCYEFRDLRVAAFKGDDSVVLCSDYRQSRNAATLIAGCGLKLKVDYRPIGLYAG
VVVAPGLGALPDVVRFAGRLSEKNWGPGPERAEQLRLAVCDFLRGLTNVAQVCVDVVSRVYGVSPGLVHNLIGMLQTIAD
GKAHFTETVKPVLDLTNSIIQRLE
>KY780957-3h_WT_ORF1
MEAHQFIKAPGITTAIEQAALAAANSALANAVVVRPFLSRAQTEILINLMQPRQLVFRPEVLWNHPIQRVIHNELEQYCR
ARAGRCLEVGAHPRSINDNPNVLHRCFLRPVGRDVQRWYSAPTRGPAANCRRSALRGLPPVDRTYCFDGFSRCAFAAETG
VALYSLHDLWPADVAEAMARHGMTRLYAALHLPPEVLLPPGTYHTTSYLLIHDGDRAVVTYEGDTSAGYNHDVSILRAWI
RTTKIVGDHPLVIERVRAIGCHFVLLLTAAPEPSPMPYVPYPRSTEVYVRSIFGPGGSPSLFPSACSTKSTFHAVPVHIW
DRLMLFGATLDDQAFCCSRLMTYLRGISYKVTVGALVANEGWNASEDALTAVITAAYLTICHQRYLRTQAISKGMRRLEV
EHAQKFITRLYSWLFEKSGRDYIPGRQLQFYAQCRRWLSAGFHLDPRVLVFDESVPCRCRTFLKKVAGKFCCFMKWLGQE
CTCFLEPAEGLVGDHGHDNEAYEGSEVDQAEPAHLDVSGTYAVHGRQLEALYRALNIPHDIAARASRLTATVELAASPDR
LECRTILGNKTFRTTVVDGAYLEANGPEQYVLSFDASRQSMGAGSHSLTYELTPAGLQVKISSNGLDCTATFPPGGAPSA
APGEVAAFCSALYRYNRFTQRHSLTGGLWLHPEGLLGIFPPFSPGHIWESANPFCGEGTLYTRTWSTSGFSSDFSPPEAA
AFGPASALGPPHSTPPVSDIWVLPPSPEEPQGDAVLAPSVPEHAQPPGPNKFKGPVRKPPTPPPSRTRRLLYTYPDGAKV
DAGSLFESDCDWLVNASNPGHRPGGGLCHAFYQRYPESFHPTEFVMRDGLAAYTLTPRPIIHAVAPDYRVEQNPKRLEAA
YRETCSRRGTAAYPLLGSGIYQVPVGLSFDAWERNHRPGDELYLTDPAATWFEANKPTQPALTITEDTARTANLALEIDA
ATEVGRACAGCTVSPGVVHYQFTAGVPGSGKSRSVQQGDVDVVVVPTRELRNSWRRRGFAAFTPHTAARVTLGRRVVIDE
APSLPPHLLLLHMQRASSVHLLGDPNQIPAIDFEHAGLVPAIRPELAPTSWWHVTHRCPADVCELIRGAYPKIQTTSRVL
RSLFWNEPAIGQKLVFTQAAKAANPGAITVHEAQGATFTETTIIATADARGLIQSSRAHAIVALTRHTEKCVILDAPGLL
REVGISDIIVNNFFLAGGEVGHHRPSVIPRGSPGQNLETLQAFPPSCQISAYHQLAEELGHRPAPVAAVLPPCPELEQGL
LYMPQELTVSDSVLVFELTDIVHCRMAAPSQRKAVLSTLVGRYGRKTKLYEAAHSDVRESLARFIPTIGPVQATTCELYE
LVEAMVEKGQDGSAVLELDLCNRDVSRITFFQKDCNKFTTGETIAHGKVGQGISAWSKTFCALFGPWFRAIEKEILALLP
PNIFYGDAYEESVFAAAVSGAGSCMVFENDFSEFDSTQNNFSLGLECVVMEECGMPQWLIRLYHLVRSAWILQAPKESLK
GFWKKHSGEPGTLLWNTVWNMAIIAHCYEFRDFRVAAFKGDDSVVLCSDYRQSRNAAALIAGCGLKLKVDYRPIGLYAGV
VVAPGLGTLPDVVRFAGRLSEKNWGPGPERAEQLRLAVCDFLRGLTNVAQVCVDVVSRVYGVSPGLVHNLIGMLQTIADG
KAHFTETVKPVLDLTNSIIQREE
>MF444031-3c_WT_ORF1
MEAHQFIKAPGITTAIEQAALAAANSALANAVVVRPFLSRVQTEILINLMQPRQLVFRPEVFWNHPIQRVIHNELEQYCR
ARAGRCLEVGAHPRSINDNPNVLHRCFLRPVGRDVQRWYSAPTRGPAANCRRSALRGPPVDRTYCFDGFSRCSFAAETGV
ALYSLHDLWPADVAEAMARHGMTRLYAALHLPPEVLLPPGTYHTTSYLLIHDGDRAVVTYEGDTSAGYNHDVSILRAWIR
TTKIVGDHPLVIERVRAIGCHFVLLLTAAPEPSPMPYVPYPRSTEVYVRSIFGPGGSPSLFPSACSTKSTFHAVPVHIWD
RLMLFGATLDDQAFCCSRLMTYLRGISYKVTVGALVANEGWNASEDALTAVITAAYLTICHQRYLRTQAISKGMRRLEVE
HAQKFITRLYSWLFEKSGRDYIPGRQLQFYAQCRRWLSAGFHLDPRVLVFDESAPCRCRTFLKKVAGKFCCFMKWLGQEC
TCFLEPAEGLVGDHGHDNEAYEGSEVDQAEPAHLDVSGTYAVHGSQLEALYRALNIPHDIAARASRLTATVELTAGPDRL
ECRTVLGNKTFRTTVVDGAHLEANGPEQYVLSFDASCQSMGAGPHNLTYELTPAGLQVKISSNGLDCTATFPPGGAPSAA
PGEVAAFCSALYRYNRFTQRHSLTGGLWLHPEGLLGIFPPFSPGHLWESANPFCGEGTLYTRTWSTSGFSSDFSPPEAAA
AAPAAAAGLLHPTPPVSDIWVLPPPSEGSQVDAAPAPLVPEPVQPPGPARPKAPVRKPPTPPPPRTRRLLYTYPDGAKVY
AGSLFESDCDWLVNASNPGHRPGGGLCHAFYQRYPESFHPTEFIMRDGLAAYTLTPRPIIHAVAPDYRAEQNPKRLEAAY
RETCSRRGTAAYPLLGSGIYQVPVSLSFDAWERNHRPGDELYLTDLAATWFEANKPAQPALTITEDTARTANLALEIDAA
TEVGRACAGCTVSPGVVHYQFTAGVPGSGKSRSIQQGDVDVVVVPTRELRNSWRRRGFAAFTPHTAARVTTGRRVVIDEA
PSLPPHLLLLHMQRASSVHLLGDPNQIPAIDFEHAGLVPAIRPELAPTTWWHVTHRCPADVCELIRGAYPKIQTTSRVLR
SLFWNEPAIGQKLVFTQAAKAANPGAITVHEAQGATFTETTIIATADARGLIQSSRAHAIVALTRHTEKCVILDAPGLLR
EVGISDIIVNNFFLAGGEVGHHRPSVIPRGSSDQNLATLQAFPPSCQISAYHQLAEELGHRPAPVAAVLPPCPELEQGLL
YMPQELTVSDSVLVFELTDIVHCRMAAPSQRKAVLSTLVGRYGRRTKLYEAAHSDVRESLTRFIPTIGPVQATTCELYEL
VEAMVNKGQDGSAVLELDLCNRDVSRITFFQKDCNKFTTGETIAHGKVGQGISAWSKTFCALFGPWFRAIEKEILALLPP
NIFYGDAYEESVFAAAVSGAGSCMVFENDFSEFDSTQNNFSLGLECVVMEECGMPQWLIRLYHLVRSAWILQAPRESLKG
FWKKHSGEPGTLLWNTVWNMAIIAHCYEFRDLKVAAFKGDDSVVLCSDYRQSRNAAALIAGCGLKLKVDYRPIGLYAGVV
VAPGLGTLPDVVRFAGRLSEKNWGPGPERAEQLRLAVCDFLRGLTNVAQVCVDVVSRVYGVSPGLVHNLIGMLQTIADGK
AHFTETVKPVLDLTNSIIQRVE
>MG783569-3c_WT_ORF1
MEAHQFIKAPGITTAIEQAALAAANSALANAVVVRPFLSRVQTEILINLMQPRQLVFRPEVLWNHPIQRVIHNELEQYCR
ARAGRCLEVGAHPRSINDNPNVLHRCFLRPVGRDVQRWYSAPTRGPAANCRRSALRGLPPVDRTYCFDGFSRCSFAAETG
VALYSLHDLWPADVAEAMARHGMTRLYAALHLPPEVLLPPGTYHTTSYLLIHDGDRAVVTYEGDTSAGYNHDVSILRAWI
RTTKIVGDHPLVIERVRAIGSHFVLLLTAAPEPSPMPYVPYPRSTEVYVRSIFGPGGSPSLFPSACSTKSTFHAVPVHIW
DRLMLFGATLDDQAFCCSRLMTYLRGISYKVTVGALVANEGWNASEDALTAVITAAYLTICHQRYLRTQAISKGMRRLEV
EHAQKFITRLYSWLFEKSGRDYIPGRQLQFYAQCRRWLSAGFHLDPRVLVFDESAPCRCRTFLKKVAGKFCCFMKWLGQE
CTCFLEPAEGLVGDRGHDNEAYEGSEVDRAEPVHFDVSGTYAVYGRQLVALYRALNIPHDIAARASRLTATVELTAGPDR
LECRTVLGNKTFRTTVVDGAHLEANGPEQYVLSFDASCQSMGAGPHNLTYELTPSGLQVKFSFNGPDCTATFPPGGAPSA
DPGEVAAFCSALYRYNRFTQRHSLTGGLWLHPEGLLGIFPPFSPGHLWESANPFCGEGTLYTRTWSTSGFSSVFSPPEAA
AATPAAATGLPHPTPRVSDIWVLPPPSEESQVDAAPAPPALEPVQLPGPVRPKAPVRKPPTPPPPRTRRLLYTYPDGAKV
YAGSLFESDCDWLVNASNPGHRPGGGLCHAFYQRYPASFHPTEFIMRDGLAAYTLTPRPIIHAVAPDYRVEQNPKRLEAA
YRETCSRRGTAAYPLLGSGIYQVPVSLSFDAWERNHRPGDELYLTDPAATWFEANKPAQPALTITEDTARTANLALEIDA
ATEVGRACAGCTVSPGVVHYQFTAGVPGSGKSRSIQQGDVDVVVVPTRELRNSWRRRGFAAFTPHTAARVTTGRRVVIDE
APSLPPHLLLLHMQRASSVHLLGDPNQIPAIDFEHAGLVPAIRPELAPTSWWHVTHRCPADVCELIRGAYPKIQTTSRVL
RSLFWNEPAIGQKLVFTQAAKAANPGAITVHEAQGATFTVTTIIATADARGLIQSSRAHAIVALTRHTEKCVILDAPGLL
REVGISDIIVNNFFLAGGEVGHHRPSVIPRGSPDQNLATLQAFPPSCQISAYHQLAEELGHRPAPVAAVLPPCPELEQGL
LYMPQELTVSDSVLVFELTDIVHCRMAAPSQRKAVLSTLVGRYGRRTKLYEAAHSDVRESLTRFIPTIGPVQATTCELYE
LVEAMVDKGQDGSAVLELDLCNRDVSRITFFQKDCNKFTTGETIAHGKVGQGISAWSKTFCALFGPWFRAIEKEILALLP
PNIFYGDAYEESVFAAAVSGAGSCMVFENDFSEFDSTQNNFSLGLECVIMEECGMPQWLIRLYHLVRSAWILQAPKESLK
GFWKKHSGEPGTLLWNTVWNMAIIAHCYEFRDFRVAAFKGDDSVVLCSDYRQSRNAAALIAGCGLKLKVDYRPIGLYAGV
VVAPGLGTLPDVVRFAGRLSEKNWGPGPERAEQLRLAVCDFLRGLTNVAQVCVDVVSRVYGVSPGLVHNLIGMLQTIADG
KAHFTETVKPVLDLTNSIIQRVE
